# Supplementary material for: Animal Toxins: A Historical Outlook at the Institut Pasteur of Paris
Source: Toxins (Basel). 2023 Jul 19;15(7):462. doi: 10.3390/toxins15070462 (PMC10467091; doi:10.3390/toxins15070462)
Supplement: Supplementary file 1 [file toxins-15-00462-s001.zip]

Archive with 1 entries (1 files):
- toxins-2486681-supplementary.pdf
